# Supplementary material for: Complete Mitochondrial DNA Diversity in Iranians
Source: PLoS One. 2013 Nov 14;8(11):e80673. doi: 10.1371/journal.pone.0080673 (PMC3828245; doi:10.1371/journal.pone.0080673)
Supplement: Table S1 — Detailed description of Iranian samples studied. Established haplogroup labels are shown in black; blue are redefined and red are newly identified haplogroups in the present study. (XLSX) [file pone.0080673.s005.xlsx]

## Sheet: Table_S1
Table S1. Detailed description of Iranian samples studied. Established haplogroup labels are shown in black; blue are redefined and red are newly identified haplogroups in the present study.
Sample ID	Haplogroup	Ethnic group	Tribe	Place of birth	Province	Region of Iran	Language	Language Group	Language Family	Tissue
1_A_Ps	H1ca	Persian		Sirjan	Kerman	South East	Farsi	Indo-Iranian	Indo-European	Blood
1_IRE_Mz	J1b1a3	Mazandarani		Firooz Kooh	Tehran	North	Mazandarani	Indo-Iranian	Indo-European	Saliva
10_A_Ps	T1a1*	Persian		Sirjan	Kerman	South East	Farsi	Indo-Iranian	Indo-European	Blood
10-D_QS	J1b1b1*	Qashqai	Shesh-Boluki		Fars	South	Qashqai	Turkic	Altaian	Blood
10_IRE_Ku	H13c2	Kurd		Kermanshah	Kermanshah	West	Kurdish	Indo-Iranian	Indo-European	Saliva
100_A_Ps	U1a3a	Persian		Bam	Kerman	South East	Farsi	Indo-Iranian	Indo-European	Blood
100-D_QS	H1e1a5	Qashqai	Qashqai-Khalaj		Fars	South	Qashqai	Turkic	Altaian	Blood
100_IRE_In	H13a2a2	Indian		Tehran	Tehran	North	Hindi	Indo-Iranian	Indo-European	Saliva
101_A_Ps	H2a1h	Persian		Kahnoj Modim	Kerman	South East	Farsi	Indo-Iranian	Indo-European	Blood
101-D_QS	U5a1g2	Qashqai	Qashqai-Khalaj		Fars	South	Qashqai	Turkic	Altaian	Blood
101_IRE_Ps	HV9	Persian		Kermanshah	Kermanshah	West	Farsi	Indo-Iranian	Indo-European	Saliva
102_A_Ps	H13a2a2	Persian		Bam	Kerman	South East	Farsi	Indo-Iranian	Indo-European	Blood
102-D_QS	R8a1a1*	Qashqai	Qashqai-Khalaj		Fars	South	Qashqai	Turkic	Altaian	Blood
102_IRE_Ps	W6	Persian		Mashhad	Razavi Khorasan	North East	Farsi	Indo-Iranian	Indo-European	Saliva
103_A_Ps	L2a1f2	Persian		Bam	Kerman	South East	Farsi	Indo-Iranian	Indo-European	Blood
103-D_QS	H1e1a5	Qashqai	Qashqai-Khalaj		Fars	South	Qashqai	Turkic	Altaian	Blood
103_IRE_Ps	W6	Persian		Mashhad	Razavi Khorasan	North East	Farsi	Indo-Iranian	Indo-European	Saliva
104_A_Ps	U4c1a	Persian		Fahrej	Kerman	South East	Farsi	Indo-Iranian	Indo-European	Blood
104-D_QS	J1b1b1a*	Qashqai	Qashqai-Khalaj		Fars	South	Qashqai	Turkic	Altaian	Blood
104_IRE_Ps	T2d1b	Persian		Neyshabur	Razavi Khorasan	North East	Farsi	Indo-Iranian	Indo-European	Saliva
105_A_QS	H2a1h	Qashqai		Sirjan	Kerman	South East	Qashqai	Turkic	Altaian	Blood
105-D_QS	H13a2a1	Qashqai	Qashqai-Khalaj		Fars	South	Qashqai	Turkic	Altaian	Blood
105_IRE_Az	N1a3	Azeri		Tehran	Tehran	North	Azeri	Turkic	Altaian	Saliva
106_A_Ps	K1a*	Persian		Baft	Kerman	South East	Farsi	Indo-Iranian	Indo-European	Blood
106-D_QS	H13a2a1	Qashqai	Qashqai-Khalaj		Fars	South	Qashqai	Turkic	Altaian	Blood
106_IRE_Ps	U4a2a	Persian		Mashhad	Razavi Khorasan	North East	Farsi	Indo-Iranian	Indo-European	Saliva
107_A_Ps	H1ca	Persian		Baft	Kerman	South East	Farsi	Indo-Iranian	Indo-European	Blood
107-D_QS	H1e1a5	Qashqai	Qashqai-Khalaj		Fars	South	Qashqai	Turkic	Altaian	Blood
107_IRE_Ps	HV13b	Persian		Tehran	Tehran	North	Farsi	Indo-Iranian	Indo-European	Saliva
108_A_Ps	N1a3	Persian		Baft	Kerman	South East	Farsi	Indo-Iranian	Indo-European	Blood
108-D_QS	R2c	Qashqai	Qashqai-Khalaj		Fars	South	Qashqai	Turkic	Altaian	Blood
108_IRE_Ps	U8b1a1*	Persian		Mashhad	Razavi Khorasan	North East	Farsi	Indo-Iranian	Indo-European	Saliva
109_A_QS	X2e2c	Qashqai		Baft	Kerman	South East	Qashqai	Turkic	Altaian	Blood
109_IRE_Az	K1a4*	Azeri		Nagadeh	West Azerbaijan	West	Azeri	Turkic	Altaian	Saliva
109-D_QS	D4*	Qashqai	Qashqai-Khalaj		Fars	South	Qashqai	Turkic	Altaian	Blood
11_A_Ps	M4b	Persian		Bardsir	Kerman	South East	Farsi	Indo-Iranian	Indo-European	Blood
11-D_QS	J1b1b1a1	Qashqai	Shesh-Boluki		Fars	South	Qashqai	Turkic	Altaian	Blood
11_IRE_Khr	U4b1b1*	Khorasani		Gochan	Razavi Khorasan	North East	Khorasani	Turkic	Altaic	Saliva
110-D_QS	R2c	Qashqai	Qashqai-Khalaj		Fars	South	Qashqai	Turkic	Altaian	Blood
110_IRE_Am	K1a4*	Armenian		Tehran	Tehran	North	Armenian	Armenian	Indo-European	Saliva
111-D_QS	H13a2a1	Qashqai	Qashqai-Khalaj		Fars	South	Qashqai	Turkic	Altaian	Blood
111_IRE_Ku	K1b1c	Kurd		Mashhad	Razavi Khorasan	North East	Kurdish	Indo-Iranian	Indo-European	Saliva
112-D_QS	H15a1b	Qashqai	Qashqai-Khalaj		Fars	South	Qashqai	Turkic	Altaian	Blood
112_IRE_Az	H49b	Azeri		Mianeh	East Azarbaijan	North West	Azeri	Turkic	Altaian	Saliva
113_IRE_Az	T2n	Azeri		Tabriz	East Azerbaijan	North West	Azeri	Turkic	Altaian	Saliva
114-D_QS	H91	Qashqai	Qashqai-Khalaj		Fars	South	Qashqai	Turkic	Altaian	Blood
114_IRE_Mz	J1b*	Mazandarani		Babolsar	Mazandaran	North	Mazandarani	Indo-Iranian	Indo-European	Saliva
115_IRE_Lr	U7a4a1a	Lur		Khorramabad	Lorestan	West	Luri	Indo-Iranian	Indo-European	Saliva
115-D_QS	M4a	Qashqai	Qashqai-Khalaj		Fars	South	Qashqai	Turkic	Altaian	Blood
116-D_QS	H15a1b	Qashqai	Qashqai-Khalaj		Fars	South	Qashqai	Turkic	Altaian	Blood
116_IRE_Ps	U2e1a1*	Persian		Ahvaz	Khuzestan	South West	Farsi	Indo-Iranian	Indo-European	Saliva
117-D_QS	H18b	Qashqai	Qashqai-Khalaj		Fars	South	Qashqai	Turkic	Altaian	Blood
117_IRE_Am	HV1b3	Armenian		Tehran	Tehran	North	Armenian	Armenian	Indo-European	Saliva
118-D_QS	J1c2m*	Qashqai	Qashqai-Khalaj		Fars	South	Qashqai	Turkic	Altaian	Blood
118_IRE_Ps	J1b*	Persian		Tehran	Tehran	North	Farsi	Indo-Iranian	Indo-European	Saliva
119_IRE_Ku	C5c1b	Kurd		Baneh	Kurdistan	West	Kurdish	Indo-Iranian	Indo-European	Saliva
119-D_QS	L3f1b5	Qashqai	Qashqai-Khalaj		Fars	South	Qashqai	Turkic	Altaian	Blood
12_A_Ps	X2e2c	Persian		Sirjan	Kerman	South East	Farsi	Indo-Iranian	Indo-European	Blood
12-D_QS	HV16	Qashqai	Shesh-Boluki		Fars	South	Qashqai	Turkic	Altaian	Blood
12_IRE_Lr	U7a4a1	Lur		Abdanan	Ilam	West	Luri	Indo-Iranian	Indo-European	Saliva
120-D_QS	H1e1a5	Qashqai	Qashqai-Khalaj		Fars	South	Qashqai	Turkic	Altaian	Blood
120_IRE_Ps	U7a*	Persian		Mashhad	Razavi Khorasan	North East	Farsi	Indo-Iranian	Indo-European	Saliva
121-D_QS	H15a1*	Qashqai	Qashqai-Khalaj		Fars	South	Qashqai	Turkic	Altaian	Blood
121_IRE_Ps	W6	Persian		Shiraz	Fars	South	Farsi	Indo-Iranian	Indo-European	Saliva
122-D_QS	H1e1a5	Qashqai	Qashqai-Khalaj		Fars	South	Qashqai	Turkic	Altaian	Blood
122_IRE_Tk	A4a1*	Turkmen		Bandartorkman	Golestan	North	Turkmen	Turkic	Altaic	Saliva
123-D_QS	H91	Qashqai	Qashqai-Khalaj		Fars	South	Qashqai	Turkic	Altaian	Blood
123_IRE_Mz	U1a1*	Mazandarani	Amalaeh	Behshahr	Mazandaran	North	Mazandarani	Indo-Iranian	Indo-European	Saliva
124_IRE_Az	H15a1a	Azeri		Tabriz	East Azerbaijan	North West	Azeri	Turkic	Altaian	Saliva
125-D_QS	H7c	Qashqai	Qashqai-Khalaj		Fars	South	Qashqai	Turkic	Altaian	Blood
125_IRE_Ps	H13a2b1	Persian		Saveh	Markazi	West	Farsi	Indo-Iranian	Indo-European	Saliva
126-D_QS	U3b2a	Qashqai	Qashqai-Khalaj		Fars	South	Qashqai	Turkic	Altaian	Blood
126_IRE_Ps	V*	Persian		Isfahan	Isfahan	Central	Farsi	Indo-Iranian	Indo-European	Saliva
127_IRE_Ps	R0a1a*	Persian		Karaj	Alborz	North West	Farsi	Indo-Iranian	Indo-European	Saliva
128_IRE_Ps	R0a3	Persian		Isfahan	Isfahan	Central	Farsi	Indo-Iranian	Indo-European	Saliva
129_IRE_Ps	H3h2	Persian		Tehran	Tehran	North	Farsi	Indo-Iranian	Indo-European	Saliva
13_A_Ps	H57	Persian		Sirjan	Kerman	South East	Farsi	Indo-Iranian	Indo-European	Blood
13-D_QS	U7a*	Qashqai	Amalaeh		Fars	South	Qashqai	Turkic	Altaian	Blood
13_IRE_Ps	U4c1a	Persian		Arak	Markazi	West	Farsi	Indo-Iranian	Indo-European	Saliva
130_IRE_Am	I1a*	Armenian		Tabriz	East Azerbaijan	North West	Armenian	Armenian	Indo-European	Saliva
131_IRE_Am	H2a1*	Armenian		Isfahan	Isfahan	Central	Armenian	Armenian	Indo-European	Saliva
132_IRE_Am	H*	Armenian		Isfahan	Isfahan	Central	Armenian	Armenian	Indo-European	Saliva
133_IRE_Am	J1b3*	Armenian		Isfahan	Isfahan	Central	Armenian	Armenian	Indo-European	Saliva
134_IRE_Am	HV18	Armenian		Abadan	Khuzestan	South West	Armenian	Armenian	Indo-European	Saliva
135_IRE_Am	J1b5a	Armenian		Isfahan	Isfahan	Central	Armenian	Armenian	Indo-European	Saliva
136_IRE_Az	T2*	Azeri		Ahar	East Azerbaijan	North West	Azeri	Turkic	Altaic	Saliva
137_IRE_Ps	T2i1	Persian		Isfahan	Isfahan	Central	Farsi	Indo-Iranian	Indo-European	Saliva
138_IRE_Az	G2a3	Azeri		Ardabil	Ardabil	North West	Azeri	Turkic	Altaic	Saliva
139_IRE_Ps	K1a4c	Persian		Tehran	Tehran	North	Farsi	Indo-Iranian	Indo-European	Saliva
14_A_Ps	H*	Persian		Sirjan	Kerman	South East	Farsi	Indo-Iranian	Indo-European	Blood
14-D_QS	HV1a1a	Qashqai	Amalaeh		Fars	South	Qashqai	Turkic	Altaian	Blood
14_IRE_Ps	H14b*	Persian		Arak	Markazi	West	Farsi	Indo-Iranian	Indo-European	Saliva
140_IRE_QS	W6	Qashqai	Qashqai		Fars	South	Qashqai	Turkic	Altaian	Blood
15_A_Ps	I1a*	Persian		Sirjan	Kerman	South East	Farsi	Indo-Iranian	Indo-European	Blood
15-D_QS	T1b*	Qashqai	Amalaeh		Fars	South	Qashqai	Turkic	Altaian	Blood
15_IRE_Ps	M18a	Persian		Tehran	Tehran	North	Farsi	Indo-Iranian	Indo-European	Saliva
16_A_Ps	U7a3a1	Persian		Sirjan	Kerman	South East	Farsi	Indo-Iranian	Indo-European	Blood
16-D_QS	T1a1b1	Qashqai	Amalaeh		Fars	South	Qashqai	Turkic	Altaian	Blood
16_IRE_Khl	T2c1a*	Khalaj		Hamadan	Hamadan	North West	Khalaj	Turkic	Altaic	Saliva
17_A_Ps	J1b4a1	Persian		Sirjan	Kerman	South East	Farsi	Indo-Iranian	Indo-European	Blood
17-D_QS	J1b1b1a1	Qashqai	Amalaeh		Fars	South	Qashqai	Turkic	Altaian	Blood
17_IRE_Ps	H1*	Persian		Isfahan	Isfahan	Central	Farsi	Indo-Iranian	Indo-European	Saliva
18-D_QS	U3b2b	Qashqai	Amalaeh		Fars	South	Qashqai	Turkic	Altaian	Blood
18_IRE_Ps	U7b*	Persian		Kashan	Isfahan	Central	Farsi	Indo-Iranian	Indo-European	Saliva
19_A_Ps	T2a2b	Persian		Sirjan	Kerman	South East	Farsi	Indo-Iranian	Indo-European	Blood
19-D_QS	R2b	Qashqai	Amalaeh		Fars	South	Qashqai	Turkic	Altaian	Blood
19_IRE_Ps	W*	Persian		Dezful	Khuzestan	South West	Farsi	Indo-Iranian	Indo-European	Saliva
2_A_Ps	T2c1c*	Persian		Noshahr	Mazandaran	North	Farsi	Indo-Iranian	Indo-European	Blood
2_IRE_Ps	HV13b	Persian		Tehran	Tehran	North	Farsi	Indo-Iranian	Indo-European	Saliva
20_A_Ps	H1ca	Persian		Baft	Kerman	South East	Farsi	Indo-Iranian	Indo-European	Blood
20-D_QS	H*	Qashqai	Amalaeh		Fars	South	Qashqai	Turkic	Altaian	Blood
20_IRE_Ps	H13a2b4	Persian		Shiraz	Fars	South	Farsi	Indo-Iranian	Indo-European	Saliva
21_A_Ps	X2e2c	Persian		Sirjan	Kerman	South East	Farsi	Indo-Iranian	Indo-European	Blood
21-D_QS	J1b1b1a1	Qashqai	Amalaeh		Fars	South	Qashqai	Turkic	Altaian	Blood
22_A_Ps	I1b	Persian		Sirjan	Kerman	South East	Farsi	Indo-Iranian	Indo-European	Blood
22-D_QS	J1d1b*	Qashqai	Amalaeh		Fars	South	Qashqai	Turkic	Altaian	Blood
22_IRE_Tk	B4b1a2e	Turkmen		Gorgan	Golestan	North	Turkmen	Turkic	Altaic	Saliva
23_A_Ps	T1a1b1	Persian		Sirjan	Kerman	South East	Farsi	Indo-Iranian	Indo-European	Blood
23-D_QS	W1*	Qashqai	Amalaeh		Fars	South	Qashqai	Turkic	Altaian	Blood
23_IRE_Ps	H66*	Persian		Minoo Dasht	Golestan	North	Farsi	Indo-Iranian	Indo-European	Saliva
24_A_Ps	T2b*	Persian		Sirjan	Kerman	South East	Farsi	Indo-Iranian	Indo-European	Blood
24-D_QS	R0a1a*	Qashqai	Amalaeh		Fars	South	Qashqai	Turkic	Altaian	Blood
24_IRE_Ps	HV12b1	Persian		Kashan	Isfahan	Cenral	Farsi	Indo-Iranian	Indo-European	Saliva
25_A_Ps	U5a1d2b	Persian		Jiroft	Kerman	South East	Farsi	Indo-Iranian	Indo-European	Blood
25-D_QS	H91	Qashqai	Amalaeh		Fars	South	Qashqai	Turkic	Altaian	Blood
25_IRE_Ps	U5a1*	Persian		Sabzevar	Razavi Khorasan	North East	Farsi	Indo-Iranian	Indo-European	Saliva
26_A_Ps	C5c*	Persian		Zarand	Kerman	South East	Farsi	Indo-Iranian	Indo-European	Blood
26-D_QS	U8b1a1a	Qashqai	Amalaeh		Fars	South	Qashqai	Turkic	Altaian	Blood
26_IRE_Ps	K1a*	Persian		Mashhad	Razavi Khorasan	North East	Farsi	Indo-Iranian	Indo-European	Saliva
27_A_Ps	M2c	Persian		Kerman	Kerman	South East	Farsi	Indo-Iranian	Indo-European	Blood
27-D_QS	U5a1g1	Qashqai	Amalaeh		Fars	South	Qashqai	Turkic	Altaian	Blood
28_A_Ps	T2i2	Persian		Kerman	Kerman	South East	Farsi	Indo-Iranian	Indo-European	Blood
28-D_QS	W6	Qashqai	Amalaeh		Fars	South	Qashqai	Turkic	Altaian	Blood
28_IRE_Ps	N3a	Persian		Dezful	Khuzestan	South West	Farsi	Indo-Iranian	Indo-European	Saliva
29_A_Ps	HV18	Persian		Kerman	Kerman	South East	Farsi	Indo-Iranian	Indo-European	Blood
29-D_QS	H7b7	Qashqai	Amalaeh		Fars	South	Qashqai	Turkic	Altaian	Blood
29_IRE_Khr	D4j5b	Khorasani		Neyshabur	Razavi Khorasan	North East	Khorasani	Turkic	Altaic	Saliva
2-D_QS	T1a1m1	Qashqai	Shesh-Boluki		Fars	South	Qashqai	Turkic	Altaian	Blood
3_A_Ps	M5a2a4	Persian		Darab	Fars	South	Farsi	Indo-Iranian	Indo-European	Blood
3_IRE_Ps	T2b28	Persian		Jahrom	Fars	South	Farsi	Indo-Iranian	Indo-European	Saliva
30_A_Ps	N2a2	Persian		Rabor	Kerman	South East	Farsi	Indo-Iranian	Indo-European	Blood
30-D_QS	N3a	Qashqai	Amalaeh		Fars	South	Qashqai	Turkic	Altaian	Blood
30_IRE_Ps	R2a4	Persian		Meimand	Kerman	South East	Farsi	Indo-Iranian	Indo-European	Saliva
31_A_Ps	H1ca	Persian		Kerman	Kerman	South East	Farsi	Indo-Iranian	Indo-European	Blood
31-D_QS	U3b3a	Qashqai	Amalaeh		Fars	South	Qashqai	Turkic	Altaian	Blood
31_IRE_Ps	J1b1b1*	Persian		Shiraz	Fars	South	Farsi	Indo-Iranian	Indo-European	Saliva
32_A_Ps	U1a1a1	Persian		Kerman	Kerman	South East	Farsi	Indo-Iranian	Indo-European	Blood
32_IRE_Ps	U3b1a1	Persian		Lahijan	Gilan	North West	Farsi	Indo-Iranian	Indo-European	Saliva
33_A_Ps	T1a1m1	Persian		Jiroft	Kerman	South East	Farsi	Indo-Iranian	Indo-European	Blood
33-D_QS	U3b1a1	Qashqai	Farsimadan		Fars	South	Qashqai	Turkic	Altaian	Blood
33_IRE_Ps	HV*	Persian		Tehran	Tehran	North	Farsi	Indo-Iranian	Indo-European	Saliva
34_A_Ps	HV*	Persian		Kerman	Kerman	South East	Farsi	Indo-Iranian	Indo-European	Blood
34-D_QS	H15b1	Qashqai	Farsimadan		Fars	South	Qashqai	Turkic	Altaian	Blood
34_IRE_Ps	W5	Persian		Tehran	Tehran	North	Farsi	Indo-Iranian	Indo-European	Saliva
35_A_Ps	T2m	Persian		Jiroft	Kerman	South East	Farsi	Indo-Iranian	Indo-European	Blood
35-D_QS	HV12b*	Qashqai	Farsimadan		Fars	South	Qashqai	Turkic	Altaian	Blood
35_IRE_Ps	M42b1b	Persian		Esfarayen	North Khorasan	North East	Farsi	Indo-Iranian	Indo-European	Saliva
36_A_Ps	HV2a1	Persian		Kerman	Kerman	South East	Farsi	Indo-Iranian	Indo-European	Blood
36-D_QS	U3b1a1	Qashqai	Farsimadan		Fars	South	Qashqai	Turkic	Altaian	Blood
36_IRE_Ps	X2e2c	Persian		Tehran	Tehran	North	Farsi	Indo-Iranian	Indo-European	Saliva
37_A_Ps	H*	Persian		Shahr-e-Babak	Kerman	South East	Farsi	Indo-Iranian	Indo-European	Blood
37-D_QS	U7a3a2	Qashqai	Farsimadan		Fars	South	Qashqai	Turkic	Altaian	Blood
37_IRE_Ps	HV2a3	Persian		Tehran	Tehran	North	Farsi	Indo-Iranian	Indo-European	Saliva
38_A_Ps	HV18	Persian		Kerman	Kerman	South East	Farsi	Indo-Iranian	Indo-European	Blood
38-D_QS	J1b2*	Qashqai	Farsimadan		Fars	South	Qashqai	Turkic	Altaian	Blood
38_IRE_Ps	H15*	Persian		Minoo Dasht	Golestan	North	Farsi	Indo-Iranian	Indo-European	Saliva
39_A_Ps	U2d2	Persian		Kerman	Kerman	South East	Farsi	Indo-Iranian	Indo-European	Blood
39-D_QS	T2c1d1*	Qashqai	Farsimadan		Fars	South	Qashqai	Turkic	Altaian	Blood
39_IRE_Az	U1a3b	Azeri		Tabriz	East Azerbaijan	North West	Azeri	Turkic	Altaian	Saliva
3-D_QS	J1d5	Qashqai	Shesh-Boluki		Fars	South	Qashqai	Turkic	Altaian	Blood
4_A_Ps	U2d1	Persian		Sirjan	Kerman	South East	Farsi	Indo-Iranian	Indo-European	Blood
4-D_QS	H14b*	Qashqai	Shesh-Boluki		Fars	South	Qashqai	Turkic	Altaian	Blood
4_IRE_Az	U2e2	Azeri		Ahar	East Azerbaijan	North West	Azeri	Turkic	Altaic	Saliva
40_A_Ps	H63*	Persian		Shahr-e-Babak	Kerman	South East	Farsi	Indo-Iranian	Indo-European	Blood
40-D_QS	H*	Qashqai	Farsimadan		Fars	South	Qashqai	Turkic	Altaian	Blood
40_IRE_Ps	U3a*	Persian		Rasht	Gilan	North West	Farsi	Indo-Iranian	Indo-European	Saliva
41_A_Ps	J1b6*	Persian		Kerman	Kerman	South East	Farsi	Indo-Iranian	Indo-European	Blood
41-D_QS	U3a2a1	Qashqai	Farsimadan		Fars	South	Qashqai	Turkic	Altaian	Blood
41_IRE_Ps	U5a1g1	Persian		Tonekabon	Mazandaran	North	Farsi	Indo-Iranian	Indo-European	Saliva
42_A_Ps	U7a*	Persian		Bam	Kerman	South East	Farsi	Indo-Iranian	Indo-European	Blood
42-D_QS	K1a2*	Qashqai	Farsimadan		Fars	South	Qashqai	Turkic	Altaian	Blood
42_IRE_Ps	W6	Persian		Tehran	Tehran	North	Farsi	Indo-Iranian	Indo-European	Saliva
43_A_Ps	M3a1	Persian		Khash	Sistan and Baluchestan	South East	Farsi	Indo-Iranian	Indo-European	Blood
43-D_QS	H*	Qashqai	Farsimadan		Fars	South	Qashqai	Turkic	Altaian	Blood
43_IRE_Ps	L2a1f2	Persian		Bam	Kerman	South East	Farsi	Indo-Iranian	Indo-European	Saliva
44_A_Ps	N2a1	Persian		Kerman	Kerman	South East	Farsi	Indo-Iranian	Indo-European	Blood
44-D_QS	X2*	Qashqai	Farsimadan		Fars	South	Qashqai	Turkic	Altaian	Blood
44_IRE_Az	X2f	Azeri		Tabriz	East Azerbaijan	North West	Azeri	Turkic	Altaian	Saliva
45_A_Ps	T2i2	Persian		Kerman	Kerman	South East	Farsi	Indo-Iranian	Indo-European	Blood
45_IRE_Am	U1a1a	Armenian		Arak	Markazi	West	Armenian	Armenian	Indo-European	Saliva
46_A_Ps	J1b3b1	Persian		Kerman	Kerman	South East	Farsi	Indo-Iranian	Indo-European	Blood
46-D_QS	A4h	Qashqai	Farsimadan		Fars	South	Qashqai	Turkic	Altaian	Blood
46_IRE_Ps	H7b7	Persian		Shiraz	Fars	South	Farsi	Indo-Iranian	Indo-European	Saliva
47_A_Ps	H13a2c*	Persian		Mahan	Kerman	South East	Farsi	Indo-Iranian	Indo-European	Blood
47-D_QS	H13a2a2	Qashqai	Farsimadan		Fars	South	Qashqai	Turkic	Altaian	Blood
47_IRE_Bk	U2d2	Bakhtiari		Masjed Soleyman	Khuzestan	South West	Bakhtiâri	Indo-Iranian	Indo-European	Saliva
48_A_Ps	N3*	Persian		Kerman	Kerman	South East	Farsi	Indo-Iranian	Indo-European	Blood
48-D_QS	U3a2a1	Qashqai	Farsimadan		Fars	South	Qashqai	Turkic	Altaian	Blood
48_IRE_Az	K1a*	Azeri		Tabriz	East Azerbaijan	North West	Azeri	Turkic	Altaian	Saliva
49_A_Ps	T1a1m1	Persian		Kerman	Kerman	South East	Farsi	Indo-Iranian	Indo-European	Blood
49-D_QS	D4e5a	Qashqai	Farsimadan		Fars	South	Qashqai	Turkic	Altaian	Blood
49_IRE_Ps	U7a*	Persian		Babol	Khuzestan	South West	Farsi	Indo-Iranian	Indo-European	Saliva
5_A_Ps	T1a*	Persian		Sirjan	Kerman	South East	Farsi	Indo-Iranian	Indo-European	Blood
5-D_QS	T2g1	Qashqai	Shesh-Boluki		Fars	South	Qashqai	Turkic	Altaian	Blood
5_IRE_Az	J1d6*	Azeri		Zanjan	Zanjan	North West	Azeri	Turkic	Altaian	Saliva
50_A_Ps	H*	Persian		Shahr-e-Babak	Kerman	South East	Farsi	Indo-Iranian	Indo-European	Blood
50-D_QS	HV2a2	Qashqai	Farsimadan		Fars	South	Qashqai	Turkic	Altaian	Blood
50_IRE_Ps	H5c1*	Persian		Bushehr	Bushehr	South	Farsi	Indo-Iranian	Indo-European	Saliva
51_A_Ps	HV2a1	Persian		Zarand	Kerman	South East	Farsi	Indo-Iranian	Indo-European	Blood
51_IRE_Ku	U7a2a1	Kurd		Kermanshah	Kermanshah	West	Kurdish	Indo-Iranian	Indo-European	Saliva
52_A_Ps	HV2a1	Persian		Rafsanjan	Kerman	South East	Farsi	Indo-Iranian	Indo-European	Blood
52-D_QS	H*	Qashqai	Kashkuli		Fars	South	Qashqai	Turkic	Altaian	Blood
52_IRE_Ps	J1b6a	Persian		Natanz	Isfahan	Central	Farsi	Indo-Iranian	Indo-European	Saliva
53_A_Ps	HV*	Persian		Kerman	Kerman	South East	Farsi	Indo-Iranian	Indo-European	Blood
53-D_QS	HV16	Qashqai	Kashkuli		Fars	South	Qashqai	Turkic	Altaian	Blood
53_IRE_Ps	U7a1*	Persian		Shiraz	Fars	South	Farsi	Indo-Iranian	Indo-European	Saliva
54_A_Ps	T2i2	Persian		Kerman	Kerman	South East	Farsi	Indo-Iranian	Indo-European	Blood
54-D_QS	J1d3*	Qashqai	Kashkuli		Fars	South	Qashqai	Turkic	Altaian	Blood
54_IRE_Ps	HV*	Persian		Qazvin	Qazvin	North West	Farsi	Indo-Iranian	Indo-European	Saliva
55_A_Ps	T1a1*	Persian		Mahan	Kerman	South East	Farsi	Indo-Iranian	Indo-European	Blood
55-D_QS	HV16	Qashqai	Kashkuli		Fars	South	Qashqai	Turkic	Altaian	Blood
55_IRE_Ps	K2a5*	Persian		Tabas	Yazd	Central	Farsi	Indo-Iranian	Indo-European	Saliva
56_A_Ps	M5a2a4	Persian		Kerman	Kerman	South East	Farsi	Indo-Iranian	Indo-European	Blood
56-D_QS	H13a2b2*	Qashqai	Kashkuli		Fars	South	Qashqai	Turkic	Altaian	Blood
56_IRE_Ps	D4b2b1	Persian		Tehran	Tehran	North	Farsi	Indo-Iranian	Indo-European	Saliva
57_A_Ps	HV14	Persian		Baft	Kerman	South East	Farsi	Indo-Iranian	Indo-European	Blood
57_IRE_Ku	F1b1*	Kurd		Kermanshah	Kermanshah	West	Kurdish	Indo-Iranian	Indo-European	Saliva
58_A_Ps	U1a3a	Persian		Kerman	Kerman	South East	Farsi	Indo-Iranian	Indo-European	Blood
58-D_QS	J1c7*	Qashqai	Kashkuli		Fars	South	Qashqai	Turkic	Altaian	Blood
58_IRE_Ps	U7a4a1a	Persian		Isfahan	Isfahan	Central	Farsi	Indo-Iranian	Indo-European	Saliva
59_A_Ps	R2a*	Persian		Zarand	Kerman	South East	Farsi	Indo-Iranian	Indo-European	Blood
59-D_QS	U1a2*	Qashqai	Kashkuli		Fars	South	Qashqai	Turkic	Altaian	Blood
59_IRE_Ps	U5b2a1a2	Persian		Sabzevar	Razavi Khorasan	North East	Farsi	Indo-Iranian	Indo-European	Saliva
6_A_Ps	J1b1b1*	Persian		Neyriz	Fars	South	Farsi	Indo-Iranian	Indo-European	Blood
6-D_QS	U7a4a	Qashqai	Shesh-Boluki		Fars	South	Qashqai	Turkic	Altaian	Blood
6_IRE_Ps	U3a2*	Persian		Tehran	Tehran	North	Farsi	Indo-Iranian	Indo-European	Saliva
60_A_Ps	R2a4	Persian		Kerman	Kerman	South East	Farsi	Indo-Iranian	Indo-European	Blood
60_IRE_Lr	J1b1b1*	Lur		Yasuj	Kohgiluyeh and Boyer-Ahmad	South West	Luri	Indo-Iranian	Indo-European	Saliva
61_A_Ps	J1b5c	Persian		Sabzevar	Razavi Khorasan	North East	Farsi	Indo-Iranian	Indo-European	Blood
61-D_QS	H13a2b2*	Qashqai	Kashkuli		Fars	South	Qashqai	Turkic	Altaian	Blood
61_IRE_Ps	U7a*	Persian		Tehran	Tehran	North	Farsi	Indo-Iranian	Indo-European	Saliva
62_A_Ps	H5a1*	Persian		Kerman	Kerman	South East	Farsi	Indo-Iranian	Indo-European	Blood
62_D_QS	J1c7*	Qashqai	Kashkuli		Fars	South	Qashqai	Turkic	Altaian	Blood
62_IRE_Ps	H*	Persian		Tehran	Tehran	North	Farsi	Indo-Iranian	Indo-European	Saliva
63_A_Ps	L5c1	Persian		Kerman	Kerman	South East	Farsi	Indo-Iranian	Indo-European	Blood
63_IRE_Ps	HV1*	Persian		Rasht	Gilan	North West	Farsi	Indo-Iranian	Indo-European	Saliva
64_A_Ps	U4b*	Persian		Kerman	Kerman	South East	Farsi	Indo-Iranian	Indo-European	Blood
64_IRE_Khr	HV5	Khorasani		Sabzevar	Razavi Khorasan	North East	Khorasani	Turkic	Altaic	Saliva
64-D_QS	L3d1a1a	Qashqai	Kashkuli		Fars	South	Qashqai	Turkic	Altaian	Blood
65_A_Ps	H10*	Persian		Zarand	Kerman	South East	Farsi	Indo-Iranian	Indo-European	Blood
65_IRE_Ps	N2a1	Persian		Borazjan	Bushehr	South	Farsi	Indo-Iranian	Indo-European	Saliva
65-D_QS	L3d1a1a	Qashqai	Kashkuli		Fars	South	Qashqai	Turkic	Altaian	Blood
66-D_QS	H18b	Qashqai	Darreh-Shuri		Fars	South	Qashqai	Turkic	Altaian	Blood
66_IRE_Az	T2b*	Azeri		Astara	Gilan	North West	Azeri	Turkic	Altaic	Saliva
67_A_Ps	R5a2b*	Persian		Rafsanjan	Kerman	South East	Farsi	Indo-Iranian	Indo-European	Blood
67-D_QS	H*	Qashqai	Darreh-Shuri		Fars	South	Qashqai	Turkic	Altaian	Blood
67_IRE_Ps	N1b1a	Persian		Arak	Markazi	West	Farsi	Indo-Iranian	Indo-European	Saliva
68_A_Ps	T2n	Persian		Kerman	Kerman	South East	Farsi	Indo-Iranian	Indo-European	Blood
68-D_QS	H18b	Qashqai	Darreh-Shuri		Fars	South	Qashqai	Turkic	Altaian	Blood
68_IRE_Ps	H5m	Persian		Gorgan	Golestan	North	Farsi	Indo-Iranian	Indo-European	Saliva
69-D_QS	H13a2b2a	Qashqai	Darreh-Shuri		Fars	South	Qashqai	Turkic	Altaian	Blood
69_IRE_Ps	U3a3	Persian		Tehran	Tehran	North	Farsi	Indo-Iranian	Indo-European	Saliva
7_A_Ps	M5a2a1a	Persian		Sirjan	Kerman	South East	Farsi	Indo-Iranian	Indo-European	Blood
7-D_QS	J1c*	Qashqai	Shesh-Boluki		Fars	South	Qashqai	Turkic	Altaian	Blood
7_IRE_Khr	T1a2*	Khorasani		Shirvan	North Khorasan	North East	Khorasani	Turkic	Altaic	Saliva
70_A_Ps	T2i2	Persian		Kerman	Kerman	South East	Farsi	Indo-Iranian	Indo-European	Blood
70-D_QS	H18b	Qashqai	Darreh-Shuri		Fars	South	Qashqai	Turkic	Altaian	Blood
70_IRE_Az	H5f	Azeri		Tehran	Tehran	North	Azeri	Turkic	Altaian	Saliva
71_A_Ps	R2a4	Persian		Kerman	Kerman	South East	Farsi	Indo-Iranian	Indo-European	Blood
71-D_QS	R0a1a3	Qashqai	Darreh-Shuri		Fars	South	Qashqai	Turkic	Altaian	Blood
71_IRE_Ps	H3t	Persian		Tehran	Tehran	North	Farsi	Indo-Iranian	Indo-European	Saliva
72-D_QS	X2l	Qashqai	Darreh-Shuri		Fars	South	Qashqai	Turkic	Altaian	Blood
72_IRE_Gl	J1b1b1*	Gilak		Rasht	Gilan	North West	Gilaki	Indo-Iranian	Indo-European	Saliva
73_A_Ps	M5a2a4	Persian		Mahan	Kerman	South East	Farsi	Indo-Iranian	Indo-European	Blood
73-D_QS	U3b3a	Qashqai	Darreh-Shuri		Fars	South	Qashqai	Turkic	Altaian	Blood
73_IRE_Am	K1a4*	Armenian		Tehran	Tehran	North	Armenian	Armenian	Indo-European	Saliva
74_A_Ps	X2*	Persian		Bardsir	Kerman	South East	Farsi	Indo-Iranian	Indo-European	Blood
74-D_QS	J1b5c	Qashqai	Darreh-Shuri		Fars	South	Qashqai	Turkic	Altaian	Blood
74_IRE_Bk	H*	Bakhtiari		Aligudarz	Lorestan	West	Bakhtiâri	Indo-Iranian	Indo-European	Saliva
74a-D_QS	J1b1a1	Qashqai	Darreh-Shuri		Fars	South	Qashqai	Turkic	Altaian	Blood
75_A_Ps	W1c	Persian		Kerman	Kerman	South East	Farsi	Indo-Iranian	Indo-European	Blood
75-D_QS	J1d3a2	Qashqai	Darreh-Shuri		Fars	South	Qashqai	Turkic	Altaian	Blood
75_IRE_Ps	J1c2e1	Persian		Tehran	Tehran	North	Farsi	Indo-Iranian	Indo-European	Saliva
76_A_Ps	W1c	Persian		Bam	Kerman	South East	Farsi	Indo-Iranian	Indo-European	Blood
76_IRE_Az	C4a6	Azeri		Jolfa	East Azerbaijan	North West	Azeri	Turkic	Altaian	Saliva
77_A_Ps	U7a3a1	Persian		Bam	Kerman	South East	Farsi	Indo-Iranian	Indo-European	Blood
77-D_QS	U5a1g*	Qashqai	Kashkuli		Fars	South	Qashqai	Turkic	Altaian	Blood
77_IRE_Lr	W6	Lur		Poldokhtar	Lorestan	West	Luri	Indo-Iranian	Indo-European	Saliva
78_A_Ps	T1a1m	Persian		Bam	Kerman	South East	Farsi	Indo-Iranian	Indo-European	Blood
78-D_QS	N3a	Qashqai	Kashkuli		Fars	South	Qashqai	Turkic	Altaian	Blood
78_IRE_Az	I2*	Azeri		Tabriz	East Azerbaijan	North West	Azeri	Turkic	Altaian	Saliva
79_A_Ps	H14b2	Persian		Bam	Kerman	South East	Farsi	Indo-Iranian	Indo-European	Blood
79-D_QS	K1b1c	Qashqai	Darreh-Shuri		Fars	South	Qashqai	Turkic	Altaian	Blood
79_IRE_Ps	J1c7a	Persian		Mashhad	Razavi Khorasan	North East	Farsi	Indo-Iranian	Indo-European	Saliva
8_A_Ps	R2a4	Persian		Sirjan	Kerman	South East	Farsi	Indo-Iranian	Indo-European	Blood
8-D_QS	W6	Qashqai	Shesh-Boluki		Fars	South	Qashqai	Turkic	Altaian	Blood
8_IRE_Az	X2f	Azeri		Tehran	Tehran	North	Azeri	Turkic	Altaian	Saliva
80_A_Ps	M5a2a4	Persian		Bam	Kerman	South East	Farsi	Indo-Iranian	Indo-European	Blood
80-D_QS	U2e1a1*	Qashqai	Darreh-Shuri		Fars	South	Qashqai	Turkic	Altaian	Blood
80_IRE_Lr	T2m	Lur		Deh Dasht	Kohgiluyeh and Boyer-Ahmad	South West	Luri	Indo-Iranian	Indo-European	Saliva
81_A_Ps	U7a3b1	Persian		Bam	Kerman	South East	Farsi	Indo-Iranian	Indo-European	Blood
81_D_QS	U4a*	Qashqai	Kashkuli		Fars	South	Qashqai	Turkic	Altaian	Blood
81_IRE_Ps	K1a12a*	Persian		Qazvin	Qazvin	North West	Farsi	Indo-Iranian	Indo-European	Saliva
82_A_Ps	M5a2a4	Persian		Bam	Kerman	South East	Farsi	Indo-Iranian	Indo-European	Blood
82-D_QS	J1d3a2	Qashqai	Darreh-Shuri		Fars	South	Qashqai	Turkic	Altaian	Blood
82_IRE_Ps	T2g1	Persian		Babol	Khuzestan	South West	Farsi	Indo-Iranian	Indo-European	Saliva
83_A_Ps	U7a3b1	Persian		Bam	Kerman	South East	Farsi	Indo-Iranian	Indo-European	Blood
83_IRE_Ps	W*	Persian		Lahijan	Gilan	North West	Farsi	Indo-Iranian	Indo-European	Saliva
84_A_Ps	HV2a1	Persian		Bam	Kerman	South East	Farsi	Indo-Iranian	Indo-European	Blood
84_IRE_Ps	U4c1a	Persian		Tehran	Tehran	North	Farsi	Indo-Iranian	Indo-European	Saliva
84-D_QS	C4a1c3	Qashqai	Darreh-Shuri		Fars	South	Qashqai	Turkic	Altaian	Blood
85_A_Ps	R30a	Persian		Bam	Kerman	South East	Farsi	Indo-Iranian	Indo-European	Blood
85_IRE_Az	H29	Azeri		Ardabil	Ardabil	North West	Azeri	Turkic	Altaic	Saliva
86_A_Ps	J1b3ab1	Persian		Bam	Kerman	South East	Farsi	Indo-Iranian	Indo-European	Blood
86_IRE_Ps	X2*	Persian		Arak	Markazi	West	Farsi	Indo-Iranian	Indo-European	Saliva
87_A_Ps	H1ca	Persian		Bam	Kerman	South East	Farsi	Indo-Iranian	Indo-European	Blood
87_D_QS	U1a3b1	Qashqai	Darreh-Shuri		Fars	South	Qashqai	Turkic	Altaian	Blood
87_IRE_Khl	U5a1a1*	Khalaj		Arak	Markazi	West	Khalaj	Turkic	Altaic	Saliva
88_A_Ps	R30a	Persian		Bam	Kerman	South East	Farsi	Indo-Iranian	Indo-European	Blood
88_D_QS	U5a1a1*	Qashqai	Darreh-Shuri		Fars	South	Qashqai	Turkic	Altaian	Blood
88_IRE_Ps	K2b*	Persian		Arak	Markazi	West	Farsi	Indo-Iranian	Indo-European	Saliva
89_A_Ps	U1a3b1	Persian		Bam	Kerman	South East	Farsi	Indo-Iranian	Indo-European	Blood
89_IRE_Ps	R0a2*	Persian		Arak	Markazi	West	Farsi	Indo-Iranian	Indo-European	Saliva
9_A_Ps	HV1a3	Persian		Sirjan	Kerman	South East	Farsi	Indo-Iranian	Indo-European	Blood
9-D_QS	U4b1a4	Qashqai	Shesh-Boluki		Fars	South	Qashqai	Turkic	Altaian	Blood
9_IRE_Ps	U7a*	Persian		Kashan	Isfahan	Central	Farsi	Indo-Iranian	Indo-European	Saliva
90_A_Ps	H57	Persian		Bam	Kerman	South East	Farsi	Indo-Iranian	Indo-European	Blood
90_IRE_Gl	H6a1a*	Gilak		Tonekabon	Mazandaran	North	Gilaki	Indo-Iranian	Indo-European	Saliva
91_A_Ps	U1a1a1	Persian		Bam	Kerman	South East	Farsi	Indo-Iranian	Indo-European	Blood
91_IRE_Az	H20a	Azeri		Tabriz	East Azerbaijan	North West	Azeri	Turkic	Altaian	Saliva
92_A_Ps	U2c1	Persian		Bam	Kerman	South East	Farsi	Indo-Iranian	Indo-European	Blood
92_IRE_Ps	HV2*	Persian		Dezful	Khuzestan	South West	Farsi	Indo-Iranian	Indo-European	Saliva
93_A_Ps	U7a3b1	Persian		Bam	Kerman	South East	Farsi	Indo-Iranian	Indo-European	Blood
93_IRE_Az	N1a3	Azeri		Marand	East Azerbaijan	North West	Azeri	Turkic	Altaian	Saliva
94_A_Ps	M5a2a4	Persian		Rigan	Fars	South	Farsi	Indo-Iranian	Indo-European	Blood
94_IRE_Mz	HV12b1	Mazandarani		Babolsar	Mazandaran	North	Mazandarani	Indo-Iranian	Indo-European	Saliva
94-D_QS	C4a1c3	Qashqai	Kashkuli		Fars	South	Qashqai	Turkic	Altaian	Blood
95_A_Ps	L3e3a	Persian		Bam	Kerman	South East	Farsi	Indo-Iranian	Indo-European	Blood
95-D_QS	HV12b1	Qashqai	Kashkuli		Fars	South	Qashqai	Turkic	Altaian	Blood
95_IRE_Az	U1b2	Azeri		Marand	East Azerbaijan	North West	Azeri	Turkic	Altaian	Saliva
96_A_Ps	T1a1m1	Persian		Bam	Kerman	South East	Farsi	Indo-Iranian	Indo-European	Blood
96-D_QS	W6	Qashqai	Shesh-Boluki		Fars	South	Qashqai	Turkic	Altaian	Blood
96_IRE_Ps	U4b1a1a1	Persian		Qazvin	Qazvin	North West	Farsi	Indo-Iranian	Indo-European	Saliva
97_A_Ps	H13a2a*	Persian		Fahrej	Kerman	South East	Farsi	Indo-Iranian	Indo-European	Blood
97-D_QS	W6	Qashqai	Shesh-Boluki		Fars	South	Qashqai	Turkic	Altaian	Blood
97_IRE_Az	T2a2b	Azeri		Tabriz	East Azerbaijan	North West	Azeri	Turkic	Altaian	Saliva
98_A_Ps	R2a4	Persian		Bam	Kerman	South East	Farsi	Indo-Iranian	Indo-European	Blood
98-D_QS	U3b2b	Qashqai	Qashqai-Khalaj		Fars	South	Qashqai	Turkic	Altaian	Blood
98_IRE_Ps	U3a2a1	Persian		Borujerd	Lorestan	West	Farsi	Indo-Iranian	Indo-European	Saliva
99_A_Ps	R0a2d	Persian		Fahrej	Kerman	South East	Farsi	Indo-Iranian	Indo-European	Blood
99-D_QS	U4a2a	Qashqai	Qashqai-Khalaj		Fars	South	Qashqai	Turkic	Altaian	Blood
99_IRE_Ps	HV*	Persian		Talesh	Gilan	North West	Farsi	Indo-Iranian	Indo-European	Saliva
