# Supplementary material for: Complete Mitochondrial DNA Diversity in Iranians
Source: PLoS One. 2013 Nov 14;8(11):e80673. doi: 10.1371/journal.pone.0080673 (PMC3828245; doi:10.1371/journal.pone.0080673)
Supplement: Table S2 — Diversity indices and neutrality test for Iranian, Caucasian, Anatolian and some European populations based on complete mtDNA sequences. (XLS) [file pone.0080673.s006.xls]

## Sheet: Table_S2
Table S2. Diversity indices and neutrality test for Iranian, Caucasian, Anatolian and some European populations based on complete mtDNA sequences.
Population	No. of samples	No. of haplotypes, h	Total number of mutations, Eta	No. of variable sites, S	Haplotype diversity, Hd (S.D.)	Nucleotide diversity, Pi (S.D.)	Average number of nucleotide differences, k	Tajima’s D	Source of the data
Iranians (Total)	352	315	1300	1267	0,999 (0,000)	0,00208 (0,0004)	33.94	-2,58 (P < 0,001)	Present paper
Persians	181	164	933	913	0,999 (0,001)	0,00213 (0,00006)	35.24	-2,54 (P < 0,001)	Present paper
Qashqais	112	94	623	617	0,996 (0,002)	0,00204 (0,00007)	33.67	-2,4 (P < 0,01)	Present paper
Azeris	22	22	227	225	1,000 (0,014)	0,00212 (0,00014)	34.54	-1,81 (P < 0,05)	Present paper
Georgians	28	28	245	242	1,000 (0.010)	0,00165 (0,00014)	27.24	-2,22 (P < 0,01)	Schönberg et al. 2011
Turks	29	27	293	288	0,993 (0,013)	0,00173 (0,00015)	28.49	-2,41 (P < 0,01)	Schönberg et al. 2011
Iranians	30	30	293	290	1,000 (0,009)	0,00200 (0,00014)	33.16	-2,14 (P < 0,05)	Schönberg et al. 2011
Azeris	30	29	294	289	0,998 (0,009)	0,00208 (0,00012)	34.35	-2,09 (P < 0,05)	Schönberg et al. 2011
Armenians	30	30	252	251	1,000 (0,009)	0,00172 (0,00011)	28.45	-2,15 (P < 0,05)	Schönberg et al. 2011
Sardinians	63	50	234	234	0,992 (0,004)	0,00147 (0,00011)	24.31	-1,79 (P < 0,05)	Fraumene et al. 2006
Tatars	73	68	514	507	0,998 (0,003)	0,00213 (0,00008)	35.19	-2,33 (P < 0,01)	Malyarchuk et al. 2010
