# Supplementary material for: Complete Mitochondrial DNA Diversity in Iranians
Source: PLoS One. 2013 Nov 14;8(11):e80673. doi: 10.1371/journal.pone.0080673 (PMC3828245; doi:10.1371/journal.pone.0080673)
Supplement: Table S3 — Pairwise Fst values between ten populations from the Caucasus, Iran, Anatolia, and Europe. (XLS) [file pone.0080673.s007.xls]

## Sheet: Sheet1
Table S3. Pairwise Fst values between 10 populations from the Caucasus, Iran, Anatolia, and Europe.
	Persians1	Qashqais1	Azeris1	Armenians_S2	Azeris_S2	Georgians_S2	Iranians_S2	Turks_S2	Sardinians3	Tatars4
Persians1	0
Qashqais1	0.01082	0
Azeris1	0.01887	0.04595	0
Armenians_S2	0.00471	-0.00047	0.02437	0
Azeris_S2	0.01556	0.02657	0.01147	0.00324	0
Georgians_S2	0.03405	0.03855	0.02234	0.01297	0.00863	0
Iranians_S2	0.01472	0.01064	0.01619	0.00872	0.00263	0.01768	0
Turks_S2	0.01229	0.01006	0.01975	0.00464	0.00123	0.01269	-0.00282	0
Sardinians3	0.03569	0.02712	0.07016	0.03532	0.05793	0.06743	0.04389	0.03553	0
Tatars4	0.01033	0.00996	0.0325	0.00341	0.01575	0.02823	0.0098	0.00816	0.03675	0
Data used in analysis: 1 - present work; 2 - Schönberg et al. 2011, 3 - Fraumene et al. 2006, 4 - Malyarchuk et al. 2010.
Values insignificant at P = 0.0500 (based on 10000 permutations) marked in red.
